# Supplementary material for: Optimizing lipocalin sequence classification with ensemble deep learning models
Source: PLoS One. 2025 Apr 16;20(4):e0319329. doi: 10.1371/journal.pone.0319329 (PMC12002463; doi:10.1371/journal.pone.0319329)
Supplement: S1 Table — (XLSX) [file pone.0319329.s002.xlsx]

## Sheet: 511 combinations
Feature	Number	Round 1	Round 2	Round 3	Round 4	Round 5	Average
pssm_ac	1	0.766032	0.953867	0.954017	1	0.787075	0.892198
single_Average	1	0.929679	0.834726	0.799495	0.906823	0.976731	0.889491
DP_PSSM	1	0.857223	0.789425	0.906925	0.903978	0.953967	0.882304
dpc_pssm	1	0.837227	0.880969	0.910005	0.855377	0.905869	0.877889
DFMCA_PSSM	1	0.953258	0.856518	0.767063	0.905765	0.884638	0.873448
pse_pssm	1	0.888889	0.884638	0.815761	0.836149	0.788366	0.842761
aac_pssm	1	0.805001	0.953867	0.789425	0.780219	0.836149	0.832932
SVD_PSSM	1	0.721421	0.665733	0.841667	0.862038	0.904732	0.799118
pssm400	1	0.828442	0.858661	0.694183	0.730095	0.569257	0.736128
DFMCA_PSSM__dpc_pssm	2	0.954017	0.952947	0.92964	0.884134	0.953967	0.934941
dpc_pssm__SVD_PSSM	2	0.929053	0.976539	0.83408	0.951662	0.906925	0.919652
aac_pssm__single_Average	2	0.929053	0.906618	0.882399	0.905765	0.951814	0.91513
pse_pssm__single_Average	2	0.954017	0.868115	0.905765	0.862931	0.92964	0.904094
dpc_pssm__pssm_ac	2	0.909137	1	0.881566	0.905869	0.821321	0.903579
DFMCA_PSSM__SVD_PSSM	2	0.88675	0.953967	0.882614	0.92964	0.85937	0.902468
dpc_pssm__pse_pssm	2	0.837227	0.881545	0.906618	0.952778	0.92964	0.901562
pse_pssm__pssm_ac	2	0.83005	0.905556	0.95214	0.861436	0.929523	0.895741
aac_pssm__pssm_ac	2	0.841582	0.903978	0.867702	0.928695	0.931229	0.894637
dpc_pssm__single_Average	2	0.888831	0.904815	0.954017	0.858902	0.858333	0.89298
DFMCA_PSSM__single_Average	2	0.929328	0.812743	0.882614	0.906823	0.931818	0.892665
DP_PSSM__single_Average	2	0.929523	0.928254	0.85968	0.884134	0.858647	0.892048
pssm_ac__single_Average	2	0.929053	0.904279	0.952882	0.794333	0.858274	0.887764
aac_pssm__dpc_pssm	2	0.884449	0.800341	0.882353	0.884449	0.976629	0.885644
pssm_ac__SVD_PSSM	2	0.909814	0.908648	0.85968	0.882353	0.859834	0.884066
dpc_pssm__pssm400	2	0.858274	0.929053	0.888831	0.810655	0.928254	0.883013
dpc_pssm__DP_PSSM	2	0.85968	0.905869	0.884449	0.857391	0.906823	0.882842
single_Average__SVD_PSSM	2	0.877113	0.882614	0.92964	0.835548	0.881566	0.881296
DP_PSSM__pssm_ac	2	0.88675	0.883689	0.857481	0.85937	0.888362	0.87513
pssm400__pssm_ac	2	0.882549	0.85786	0.861436	0.906618	0.835548	0.868802
DP_PSSM__SVD_PSSM	2	0.820623	0.905765	0.858804	0.83533	0.884701	0.861045
aac_pssm__DP_PSSM	2	0.764088	0.83533	0.929679	0.931488	0.832208	0.858559
DP_PSSM__pse_pssm	2	0.862931	0.82616	0.867287	0.837227	0.858902	0.850501
aac_pssm__DFMCA_PSSM	2	0.931229	0.906925	0.767063	0.736162	0.882027	0.844681
aac_pssm__pse_pssm	2	0.929053	0.85786	0.883112	0.847826	0.664117	0.836394
DFMCA_PSSM__pssm_ac	2	0.906925	0.837227	0.765651	0.788483	0.83533	0.826723
pssm400__single_Average	2	0.857223	0.750937	0.749723	0.928695	0.835457	0.824407
DFMCA_PSSM__DP_PSSM	2	0.830968	0.862931	0.884638	0.77185	0.767063	0.82349
DFMCA_PSSM__pse_pssm	2	0.78624	0.928695	0.692822	0.953867	0.743207	0.820966
aac_pssm__SVD_PSSM	2	0.881566	0.788014	0.840299	0.788608	0.788366	0.817371
aac_pssm__pssm400	2	0.883689	0.788014	0.85786	0.768338	0.749723	0.809525
pse_pssm__SVD_PSSM	2	0.83952	0.718248	0.696063	0.905765	0.811111	0.794141
DP_PSSM__pssm400	2	0.788366	0.739026	0.740123	0.752934	0.85968	0.776026
DFMCA_PSSM__pssm400	2	0.747085	0.683437	0.882549	0.881566	0.651043	0.769136
pssm400__SVD_PSSM	2	0.881545	0.747222	0.800024	0.712172	0.676798	0.763552
pse_pssm__pssm400	2	0.741557	0.698517	0.830968	0.656501	0.632146	0.711938
DFMCA_PSSM__dpc_pssm__pssm_ac	3	0.950466	0.928254	0.952408	0.92964	1	0.952154
dpc_pssm__single_Average__SVD_PSSM	3	0.905369	0.905869	0.952935	0.952947	0.931488	0.929722
aac_pssm__DP_PSSM__pssm_ac	3	0.905894	0.976422	0.905869	0.92964	0.906925	0.92495
aac_pssm__pssm_ac__single_Average	3	0.953514	0.95214	0.788366	0.976277	0.95098	0.924255
pssm_ac__single_Average__SVD_PSSM	3	0.884701	0.953258	0.929328	0.880969	0.953967	0.920445
aac_pssm__dpc_pssm__DP_PSSM	3	0.951814	0.85937	0.906925	0.952778	0.92964	0.920105
aac_pssm__dpc_pssm__pse_pssm	3	0.904732	0.92964	0.92964	0.928695	0.906823	0.919906
dpc_pssm__DP_PSSM__pssm_ac	3	0.92964	0.931672	0.904815	0.905765	0.882353	0.910849
DFMCA_PSSM__dpc_pssm__pse_pssm	3	0.909525	0.881566	0.905765	0.931672	0.909814	0.907668
DP_PSSM__pssm_ac__SVD_PSSM	3	0.905869	0.952408	0.928695	0.862931	0.887948	0.90757
dpc_pssm__pssm400__single_Average	3	0.953514	0.887412	0.929679	0.880969	0.87831	0.905977
aac_pssm__pse_pssm__single_Average	3	0.888889	0.875748	0.906309	0.952947	0.884638	0.901706
DFMCA_PSSM__dpc_pssm__single_Average	3	0.909137	0.905369	0.904279	0.858902	0.929679	0.901473
dpc_pssm__pssm_ac__SVD_PSSM	3	0.880231	0.976539	0.862783	0.953514	0.83408	0.901429
DFMCA_PSSM__pssm_ac__SVD_PSSM	3	0.929523	0.837227	0.905894	0.884134	0.929053	0.897166
aac_pssm__pse_pssm__pssm_ac	3	0.857481	0.85968	0.931672	0.905556	0.929523	0.896782
DFMCA_PSSM__pse_pssm__single_Average	3	0.882614	0.976731	0.806776	0.902096	0.899764	0.893596
pse_pssm__pssm_ac__SVD_PSSM	3	0.906925	0.858274	0.931818	0.858647	0.9101	0.893153
dpc_pssm__pssm400__pssm_ac	3	0.930478	0.953514	0.841582	0.841582	0.888655	0.891162
dpc_pssm__pssm_ac__single_Average	3	0.880969	0.905869	0.922448	0.85786	0.882549	0.889939
DP_PSSM__single_Average__SVD_PSSM	3	0.952935	0.861436	0.929328	0.862038	0.840299	0.889207
aac_pssm__dpc_pssm__single_Average	3	0.883689	0.910005	0.862486	0.834726	0.954017	0.888985
aac_pssm__dpc_pssm__pssm_ac	3	0.906823	0.908648	0.882027	0.85968	0.884449	0.888325
dpc_pssm__pse_pssm__single_Average	3	0.929523	0.815761	0.953716	0.835457	0.904815	0.887854
aac_pssm__DP_PSSM__single_Average	3	0.887948	0.95098	0.815157	0.877113	0.905765	0.887393
pssm400__pssm_ac__SVD_PSSM	3	0.929523	0.883689	0.884134	0.855377	0.882027	0.88695
dpc_pssm__pse_pssm__pssm_ac	3	0.788014	0.85786	0.929053	0.928695	0.930893	0.886903
DFMCA_PSSM__DP_PSSM__single_Average	3	0.931818	0.793999	0.905894	0.953967	0.82616	0.882368
pse_pssm__pssm_ac__single_Average	3	0.790351	0.884134	0.906823	0.882027	0.929523	0.878572
DFMCA_PSSM__pssm_ac__single_Average	3	0.858274	0.812704	0.929053	0.837494	0.954017	0.878308
aac_pssm__pssm_ac__SVD_PSSM	3	0.83533	0.906618	0.906925	0.858274	0.882549	0.877939
pse_pssm__pssm400__single_Average	3	0.787549	0.856518	0.952408	0.883112	0.904815	0.87688
dpc_pssm__pse_pssm__pssm400	3	0.888655	0.887948	0.78624	0.931782	0.882353	0.875396
aac_pssm__pssm400__pssm_ac	3	0.840299	0.790004	0.884701	0.905894	0.954017	0.874983
DP_PSSM__pssm_ac__single_Average	3	0.716681	0.906925	0.858902	0.952778	0.929053	0.872868
DFMCA_PSSM__dpc_pssm__DP_PSSM	3	0.976103	0.793999	0.904279	0.888831	0.794333	0.871509
aac_pssm__DFMCA_PSSM__dpc_pssm	3	0.906618	0.888889	0.910005	0.835548	0.815157	0.871243
aac_pssm__pse_pssm__SVD_PSSM	3	0.953867	0.862783	0.852419	0.809593	0.858902	0.867513
dpc_pssm__pssm400__SVD_PSSM	3	0.883112	0.758175	0.928695	0.85968	0.903978	0.866728
DFMCA_PSSM__dpc_pssm__SVD_PSSM	3	0.81889	0.812743	0.929328	0.840901	0.931229	0.866618
aac_pssm__dpc_pssm__pssm400	3	0.81556	0.858804	0.862783	0.87831	0.906309	0.864353
DP_PSSM__pse_pssm__pssm_ac	3	0.834726	0.813734	0.905556	0.906309	0.858274	0.86372
DP_PSSM__pse_pssm__single_Average	3	0.884449	0.832208	0.904279	0.83533	0.85968	0.863189
aac_pssm__dpc_pssm__SVD_PSSM	3	0.776947	0.883689	0.862486	0.929053	0.85968	0.862371
aac_pssm__single_Average__SVD_PSSM	3	0.884134	0.773512	0.867287	0.847117	0.931782	0.860766
pssm400__pssm_ac__single_Average	3	0.85786	0.811818	0.785517	0.953716	0.888362	0.859455
aac_pssm__DP_PSSM__SVD_PSSM	3	0.905894	0.741274	0.931229	0.789425	0.928254	0.859215
aac_pssm__DFMCA_PSSM__single_Average	3	0.909814	0.837583	0.780219	0.884134	0.882614	0.858873
pse_pssm__pssm400__pssm_ac	3	0.928254	0.788483	0.811111	0.92964	0.835548	0.858607
dpc_pssm__DP_PSSM__SVD_PSSM	3	0.887948	0.773512	0.887948	0.85937	0.882549	0.858265
DFMCA_PSSM__pse_pssm__pssm_ac	3	0.882353	0.884449	0.81455	0.882549	0.815761	0.855932
DFMCA_PSSM__DP_PSSM__pssm_ac	3	0.736162	0.836149	0.929053	0.888362	0.880969	0.854139
DFMCA_PSSM__DP_PSSM__SVD_PSSM	3	0.85968	0.908648	0.784185	0.787549	0.930478	0.854108
dpc_pssm__DP_PSSM__pssm400	3	0.805001	0.906925	0.881566	0.815761	0.858333	0.853517
dpc_pssm__DP_PSSM__pse_pssm	3	0.773512	0.880231	0.794444	0.882549	0.929679	0.852083
aac_pssm__DFMCA_PSSM__pssm_ac	3	0.88675	0.834726	0.862486	0.905369	0.768338	0.851534
dpc_pssm__pse_pssm__SVD_PSSM	3	0.834726	0.788483	0.929679	0.835457	0.858274	0.849324
aac_pssm__DFMCA_PSSM__SVD_PSSM	3	0.835548	0.856518	0.87831	0.862931	0.812704	0.849202
dpc_pssm__DP_PSSM__single_Average	3	0.775515	0.976693	0.721688	0.931782	0.833108	0.847757
DFMCA_PSSM__pssm400__pssm_ac	3	0.928695	0.752537	0.880231	0.858902	0.808303	0.845734
DP_PSSM__pssm400__pssm_ac	3	0.835457	0.854051	0.835457	0.859834	0.841582	0.845276
pse_pssm__single_Average__SVD_PSSM	3	0.811739	0.835184	0.835457	0.830968	0.905556	0.843781
aac_pssm__DFMCA_PSSM__pse_pssm	3	0.858647	0.832208	0.661204	0.884134	0.95262	0.837763
aac_pssm__DP_PSSM__pse_pssm	3	0.790004	0.742071	0.906309	0.862783	0.884638	0.837161
DFMCA_PSSM__DP_PSSM__pse_pssm	3	0.882353	0.763099	0.835184	0.834726	0.840299	0.831132
DP_PSSM__pssm400__single_Average	3	0.791628	0.840299	0.815761	0.837583	0.847512	0.826557
DP_PSSM__pssm400__SVD_PSSM	3	0.820623	0.846562	0.834726	0.787425	0.835457	0.824959
DP_PSSM__pse_pssm__SVD_PSSM	3	0.882353	0.879347	0.812743	0.78731	0.734027	0.819156
DFMCA_PSSM__pse_pssm__SVD_PSSM	3	0.790004	0.794444	0.815157	0.815761	0.865171	0.816107
DFMCA_PSSM__single_Average__SVD_PSSM	3	0.765651	0.728637	0.882353	0.834726	0.85937	0.814147
DFMCA_PSSM__pssm400__single_Average	3	0.723212	0.808559	0.840299	0.858902	0.83408	0.81301
pssm400__single_Average__SVD_PSSM	3	0.765392	0.837583	0.881566	0.780449	0.773269	0.807652
aac_pssm__pssm400__single_Average	3	0.786594	0.788366	0.815761	0.812743	0.833243	0.807341
DFMCA_PSSM__dpc_pssm__pssm400	3	0.85786	0.809971	0.812743	0.840901	0.713174	0.80693
aac_pssm__DFMCA_PSSM__DP_PSSM	3	0.790466	0.841582	0.720501	0.867287	0.809593	0.805886
DFMCA_PSSM__pse_pssm__pssm400	3	0.857223	0.70425	0.794333	0.882549	0.790466	0.805764
DFMCA_PSSM__DP_PSSM__pssm400	3	0.906309	0.812536	0.695559	0.735215	0.862783	0.80248
pse_pssm__pssm400__SVD_PSSM	3	0.882353	0.882353	0.75636	0.676798	0.806947	0.800962
DFMCA_PSSM__pssm400__SVD_PSSM	3	0.806776	0.817913	0.699343	0.884449	0.752934	0.792283
aac_pssm__DP_PSSM__pssm400	3	0.815761	0.808559	0.821365	0.693528	0.740296	0.775902
aac_pssm__pssm400__SVD_PSSM	3	0.858804	0.647362	0.953967	0.693978	0.701664	0.771155
aac_pssm__DFMCA_PSSM__pssm400	3	0.681282	0.70425	0.750407	0.85937	0.744861	0.748034
DP_PSSM__pse_pssm__pssm400	3	0.884701	0.693026	0.731249	0.612372	0.719543	0.728178
aac_pssm__pse_pssm__pssm400	3	0.575748	0.768591	0.690064	0.779062	0.809593	0.724612
aac_pssm__dpc_pssm__DP_PSSM__pssm_ac	4	1	0.953867	0.931782	0.906925	0.931488	0.944812
aac_pssm__dpc_pssm__DP_PSSM__single_Average	4	0.953867	0.929053	0.931488	0.906925	0.953514	0.934969
dpc_pssm__DP_PSSM__pse_pssm__single_Average	4	0.954017	0.90524	0.884638	1	0.928695	0.934518
DFMCA_PSSM__dpc_pssm__single_Average__SVD_PSSM	4	0.847826	0.952882	0.976277	0.909814	0.953867	0.928133
DFMCA_PSSM__dpc_pssm__DP_PSSM__single_Average	4	0.92964	0.951814	0.953867	0.888889	0.90524	0.92589
dpc_pssm__pse_pssm__single_Average__SVD_PSSM	4	0.931672	0.976744	0.885957	0.837227	0.976731	0.921666
dpc_pssm__DP_PSSM__pssm_ac__SVD_PSSM	4	0.83533	0.882353	0.952882	0.976693	0.953867	0.920225
DFMCA_PSSM__DP_PSSM__pssm_ac__SVD_PSSM	4	0.90524	0.859834	1	0.882353	0.952882	0.920062
aac_pssm__DFMCA_PSSM__pssm_ac__single_Average	4	0.835457	0.952778	0.929328	0.861436	1	0.9158
aac_pssm__DP_PSSM__pssm_ac__SVD_PSSM	4	0.976744	0.862486	0.92964	0.882614	0.927105	0.915718
DFMCA_PSSM__dpc_pssm__DP_PSSM__pssm_ac	4	0.813734	0.976539	0.92964	0.905369	0.951429	0.915342
DFMCA_PSSM__dpc_pssm__pssm_ac__single_Average	4	0.860676	0.976539	0.888362	0.904815	0.931229	0.912324
DP_PSSM__pssm_ac__single_Average__SVD_PSSM	4	0.906309	0.976539	0.929523	0.862486	0.882549	0.911481
dpc_pssm__pssm400__pssm_ac__single_Average	4	0.882614	0.905369	0.927094	0.929053	0.909137	0.910653
DFMCA_PSSM__dpc_pssm__pse_pssm__SVD_PSSM	4	1	0.858274	0.953967	0.909525	0.812743	0.906902
pse_pssm__pssm_ac__single_Average__SVD_PSSM	4	0.905556	0.882353	0.880969	0.929328	0.929328	0.905507
aac_pssm__dpc_pssm__DP_PSSM__SVD_PSSM	4	0.904815	0.9101	0.857223	0.910005	0.92964	0.902357
aac_pssm__pse_pssm__pssm_ac__SVD_PSSM	4	0.929328	0.857391	0.862783	0.929679	0.929679	0.901772
aac_pssm__pssm400__pssm_ac__SVD_PSSM	4	0.880969	0.882614	0.976629	0.856518	0.905869	0.90052
DP_PSSM__pse_pssm__pssm_ac__SVD_PSSM	4	0.904279	0.906925	0.906309	0.899764	0.882614	0.899978
aac_pssm__DFMCA_PSSM__dpc_pssm__SVD_PSSM	4	0.910005	0.952408	0.765092	0.931488	0.92964	0.897727
dpc_pssm__pse_pssm__pssm_ac__single_Average	4	0.931782	0.929053	0.884638	0.882353	0.856419	0.896849
aac_pssm__dpc_pssm__single_Average__SVD_PSSM	4	0.835548	0.836149	0.952778	0.905894	0.952408	0.896555
aac_pssm__dpc_pssm__pssm400__SVD_PSSM	4	0.908054	0.949882	0.904732	0.952579	0.747222	0.892494
aac_pssm__dpc_pssm__pssm_ac__SVD_PSSM	4	0.879347	0.906925	0.862486	0.92964	0.882353	0.89215
aac_pssm__DFMCA_PSSM__DP_PSSM__pssm_ac	4	0.882353	0.882614	0.85968	0.929053	0.905556	0.891851
dpc_pssm__pssm_ac__single_Average__SVD_PSSM	4	0.858804	0.906823	0.834319	0.976731	0.882399	0.891815
DFMCA_PSSM__dpc_pssm__DP_PSSM__pse_pssm	4	0.909525	0.904815	0.888655	0.81556	0.930893	0.88989
aac_pssm__dpc_pssm__pse_pssm__pssm_ac	4	0.903628	0.904732	0.85937	0.952778	0.821321	0.888366
DFMCA_PSSM__pse_pssm__pssm_ac__single_Average	4	0.904732	0.888831	0.841582	0.882027	0.92361	0.888156
DFMCA_PSSM__dpc_pssm__pse_pssm__pssm_ac	4	0.976539	0.880231	0.793999	0.906309	0.882353	0.887886
dpc_pssm__DP_PSSM__pssm400__SVD_PSSM	4	0.793439	0.90524	0.905765	0.953967	0.874203	0.886523
dpc_pssm__DP_PSSM__single_Average__SVD_PSSM	4	0.835457	0.884638	0.976693	0.80403	0.927725	0.885709
aac_pssm__DP_PSSM__pssm_ac__single_Average	4	0.867702	0.905869	0.793999	1	0.858804	0.885275
aac_pssm__DFMCA_PSSM__pssm_ac__SVD_PSSM	4	0.830968	0.866025	0.929523	0.862486	0.929679	0.883736
aac_pssm__DFMCA_PSSM__pse_pssm__single_Average	4	0.883112	0.855442	0.954017	0.882353	0.840901	0.883165
DFMCA_PSSM__dpc_pssm__pssm_ac__SVD_PSSM	4	0.883689	0.950466	0.840901	0.928695	0.811495	0.883049
dpc_pssm__DP_PSSM__pse_pssm__SVD_PSSM	4	0.882399	0.952935	0.836149	0.808511	0.931672	0.882333
dpc_pssm__pse_pssm__pssm400__SVD_PSSM	4	0.836779	0.953867	0.800024	0.930478	0.882353	0.8807
dpc_pssm__pse_pssm__pssm400__single_Average	4	0.887412	0.882614	0.835548	0.92964	0.867287	0.8805
aac_pssm__pse_pssm__single_Average__SVD_PSSM	4	0.884638	0.837227	0.788483	0.909137	0.976731	0.879243
DFMCA_PSSM__dpc_pssm__pse_pssm__single_Average	4	0.929523	0.905869	0.820241	0.808303	0.929523	0.878692
aac_pssm__DP_PSSM__single_Average__SVD_PSSM	4	0.858274	0.906823	0.862038	0.976629	0.788366	0.878426
aac_pssm__DFMCA_PSSM__dpc_pssm__single_Average	4	0.882614	0.884701	0.836149	0.928695	0.859753	0.878382
aac_pssm__pssm_ac__single_Average__SVD_PSSM	4	0.905894	0.909137	0.858274	0.857481	0.85968	0.878093
dpc_pssm__pssm400__pssm_ac__SVD_PSSM	4	0.903978	0.905869	0.76794	0.882549	0.929523	0.877972
aac_pssm__dpc_pssm__pssm_ac__single_Average	4	0.92964	0.790004	0.833108	0.953967	0.880969	0.877538
dpc_pssm__pse_pssm__pssm400__pssm_ac	4	0.905369	0.928695	0.905894	0.855442	0.787425	0.876565
aac_pssm__dpc_pssm__pse_pssm__pssm400	4	0.906618	0.880969	0.83005	0.810655	0.953514	0.876361
aac_pssm__DP_PSSM__pssm400__pssm_ac	4	0.862038	0.867702	0.929328	0.882353	0.836779	0.87564
aac_pssm__dpc_pssm__pssm400__single_Average	4	0.927725	0.883112	0.929328	0.800024	0.836779	0.875394
dpc_pssm__pse_pssm__pssm_ac__SVD_PSSM	4	0.884638	0.862783	0.812121	0.953967	0.860676	0.874837
aac_pssm__DP_PSSM__pse_pssm__SVD_PSSM	4	0.862486	0.807242	0.905869	0.887948	0.910005	0.87471
DFMCA_PSSM__DP_PSSM__pssm400__pssm_ac	4	0.906618	0.840299	0.882399	0.837494	0.905765	0.874515
aac_pssm__DP_PSSM__pse_pssm__single_Average	4	0.837494	0.92964	0.78817	0.884701	0.929328	0.873867
aac_pssm__pse_pssm__pssm400__pssm_ac	4	0.858902	0.767829	0.905369	0.880969	0.954017	0.873417
DFMCA_PSSM__dpc_pssm__pssm400__pssm_ac	4	0.858804	0.929328	0.884449	0.833108	0.859834	0.873105
aac_pssm__dpc_pssm__pse_pssm__SVD_PSSM	4	0.779758	0.930478	0.931488	0.837227	0.884449	0.87268
aac_pssm__DFMCA_PSSM__dpc_pssm__pssm400	4	0.902857	0.85968	0.810479	0.905894	0.880231	0.871828
aac_pssm__DFMCA_PSSM__dpc_pssm__DP_PSSM	4	0.906823	0.826874	0.788014	0.952408	0.882614	0.871347
aac_pssm__dpc_pssm__DP_PSSM__pse_pssm	4	0.931782	0.884134	0.841327	0.929399	0.765392	0.870407
aac_pssm__dpc_pssm__pssm400__pssm_ac	4	0.837583	0.81153	0.888362	0.931782	0.882353	0.870322
aac_pssm__DFMCA_PSSM__DP_PSSM__single_Average	4	0.85937	0.820241	0.85937	0.906618	0.905869	0.870294
DFMCA_PSSM__dpc_pssm__DP_PSSM__pssm400	4	0.784185	0.752934	0.976103	0.929053	0.906823	0.86982
aac_pssm__pse_pssm__pssm_ac__single_Average	4	0.929679	0.929523	0.837583	0.820623	0.830968	0.869675
aac_pssm__DP_PSSM__pse_pssm__pssm_ac	4	0.834726	0.882353	0.881566	0.83408	0.9101	0.868565
DFMCA_PSSM__DP_PSSM__pssm_ac__single_Average	4	0.858647	0.906618	0.858902	0.788366	0.929679	0.868442
DFMCA_PSSM__pssm400__pssm_ac__single_Average	4	0.906618	0.85937	0.90524	0.812121	0.858333	0.868336
aac_pssm__dpc_pssm__pse_pssm__single_Average	4	0.813734	0.856518	0.875748	0.882353	0.9101	0.867691
DP_PSSM__pssm400__pssm_ac__SVD_PSSM	4	0.797782	0.928695	0.881566	0.81889	0.905765	0.86654
DFMCA_PSSM__pse_pssm__single_Average__SVD_PSSM	4	0.905765	1	0.768281	0.862038	0.794444	0.866106
DFMCA_PSSM__dpc_pssm__DP_PSSM__SVD_PSSM	4	0.70425	0.883112	0.884701	0.976744	0.881545	0.86607
DFMCA_PSSM__pssm400__pssm_ac__SVD_PSSM	4	0.833243	0.884134	0.862486	0.883112	0.862931	0.865181
aac_pssm__pssm400__pssm_ac__single_Average	4	0.859834	0.887948	0.884638	0.847748	0.838557	0.863745
DFMCA_PSSM__dpc_pssm__pssm400__SVD_PSSM	4	0.903628	0.789425	0.811452	0.931672	0.882353	0.863706
DFMCA_PSSM__pssm_ac__single_Average__SVD_PSSM	4	0.788366	0.926389	0.906309	0.857481	0.833243	0.862358
dpc_pssm__DP_PSSM__pssm400__pssm_ac	4	0.906309	0.819665	0.837494	0.83533	0.905556	0.860871
aac_pssm__DFMCA_PSSM__pssm400__pssm_ac	4	0.884134	0.904732	0.929328	0.820623	0.765392	0.860842
DFMCA_PSSM__DP_PSSM__single_Average__SVD_PSSM	4	0.788608	0.859834	0.904732	0.888362	0.859834	0.860274
aac_pssm__DFMCA_PSSM__dpc_pssm__pse_pssm	4	0.81889	0.83533	0.953967	0.833108	0.859834	0.860226
DFMCA_PSSM__DP_PSSM__pse_pssm__SVD_PSSM	4	0.931672	0.883112	0.834726	0.881545	0.768338	0.859879
DFMCA_PSSM__DP_PSSM__pssm400__single_Average	4	0.882399	0.835184	0.858902	0.953716	0.768591	0.859758
DFMCA_PSSM__dpc_pssm__pse_pssm__pssm400	4	0.773269	0.929328	0.804955	0.858661	0.931818	0.859606
aac_pssm__DFMCA_PSSM__DP_PSSM__pse_pssm	4	1	0.859834	0.768338	0.905556	0.758914	0.858528
pse_pssm__pssm400__pssm_ac__single_Average	4	0.80963	0.929328	0.882027	0.879347	0.790351	0.858137
DP_PSSM__pssm400__pssm_ac__single_Average	4	0.928254	0.809593	0.831688	0.832208	0.882027	0.856754
pse_pssm__pssm400__pssm_ac__SVD_PSSM	4	0.906618	0.882614	0.837494	0.83408	0.81153	0.854467
DFMCA_PSSM__DP_PSSM__pse_pssm__single_Average	4	0.840901	0.9101	0.882353	0.707766	0.92964	0.854152
DFMCA_PSSM__DP_PSSM__pse_pssm__pssm_ac	4	0.927725	0.859834	0.790004	0.810479	0.882614	0.854131
DP_PSSM__pse_pssm__pssm_ac__single_Average	4	0.884638	0.931782	0.854051	0.835548	0.752537	0.851711
aac_pssm__DFMCA_PSSM__pse_pssm__pssm_ac	4	0.910005	0.743207	0.85786	0.95262	0.794444	0.851627
DP_PSSM__pse_pssm__single_Average__SVD_PSSM	4	0.92964	0.837494	0.812121	0.862931	0.815761	0.851589
DFMCA_PSSM__pssm400__single_Average__SVD_PSSM	4	0.905369	0.784907	0.882027	0.847512	0.835548	0.851073
aac_pssm__pse_pssm__pssm400__single_Average	4	0.976744	0.812704	0.836779	0.841582	0.786847	0.850931
dpc_pssm__pssm400__single_Average__SVD_PSSM	4	0.857481	0.931488	0.855377	0.862783	0.740844	0.849595
aac_pssm__DFMCA_PSSM__single_Average__SVD_PSSM	4	0.77278	0.836779	0.840901	0.909525	0.885957	0.849188
aac_pssm__DP_PSSM__pssm400__single_Average	4	0.835548	0.837403	0.794444	0.9101	0.866025	0.848704
dpc_pssm__DP_PSSM__pse_pssm__pssm_ac	4	0.75907	0.858647	0.834726	0.884134	0.904815	0.848278
aac_pssm__DFMCA_PSSM__DP_PSSM__SVD_PSSM	4	0.884449	0.882735	0.881545	0.742071	0.835457	0.845251
DFMCA_PSSM__pse_pssm__pssm_ac__SVD_PSSM	4	0.85786	0.767829	0.788366	0.929679	0.881566	0.84506
dpc_pssm__DP_PSSM__pssm400__single_Average	4	0.789425	0.880231	0.841582	0.879347	0.820814	0.84228
aac_pssm__dpc_pssm__DP_PSSM__pssm400	4	0.78817	0.884701	0.953967	0.812743	0.7698	0.841876
DFMCA_PSSM__DP_PSSM__pse_pssm__pssm400	4	0.880231	0.882549	0.882549	0.77829	0.78072	0.840868
DFMCA_PSSM__dpc_pssm__pssm400__single_Average	4	0.884449	0.835457	0.812536	0.841582	0.820241	0.838853
dpc_pssm__DP_PSSM__pse_pssm__pssm400	4	0.747222	0.868115	0.740296	0.929679	0.906823	0.838427
DFMCA_PSSM__pse_pssm__pssm400__pssm_ac	4	0.840901	0.862783	0.90735	0.771051	0.800341	0.836485
DP_PSSM__pssm400__single_Average__SVD_PSSM	4	0.834726	0.861436	0.787549	0.841667	0.855442	0.836164
dpc_pssm__DP_PSSM__pssm_ac__single_Average	4	0.780449	0.925573	0.812743	0.811452	0.83956	0.833955
DFMCA_PSSM__pse_pssm__pssm400__single_Average	4	0.793999	0.858804	0.772042	0.85937	0.884701	0.833783
aac_pssm__DFMCA_PSSM__dpc_pssm__pssm_ac	4	0.767063	0.837583	0.762038	0.976744	0.799495	0.828585
pssm400__pssm_ac__single_Average__SVD_PSSM	4	0.929679	0.741274	0.808559	0.834726	0.812743	0.825396
pse_pssm__pssm400__single_Average__SVD_PSSM	4	0.820241	0.792651	0.80963	0.776947	0.910005	0.821895
DP_PSSM__pse_pssm__pssm400__single_Average	4	0.812743	0.826065	0.780219	0.820623	0.862038	0.820338
DP_PSSM__pse_pssm__pssm400__pssm_ac	4	0.731249	0.929981	0.812536	0.858647	0.760698	0.818622
aac_pssm__pssm400__single_Average__SVD_PSSM	4	0.835548	0.847826	0.793999	0.753399	0.858274	0.817809
aac_pssm__pse_pssm__pssm400__SVD_PSSM	4	0.856518	0.836779	0.836779	0.777119	0.67891	0.797221
aac_pssm__DFMCA_PSSM__pssm400__single_Average	4	0.909814	0.812121	0.905869	0.741068	0.556289	0.785032
aac_pssm__DFMCA_PSSM__pse_pssm__SVD_PSSM	4	0.739026	0.788811	0.85968	0.72442	0.800341	0.782456
aac_pssm__DP_PSSM__pssm400__SVD_PSSM	4	0.794444	0.780219	0.649113	0.837227	0.806055	0.773412
aac_pssm__DFMCA_PSSM__pssm400__SVD_PSSM	4	0.788483	0.85968	0.645891	0.768591	0.792651	0.771059
DP_PSSM__pse_pssm__pssm400__SVD_PSSM	4	0.713817	0.745002	0.725319	0.812743	0.856518	0.77068
aac_pssm__DFMCA_PSSM__pse_pssm__pssm400	4	0.762038	0.83408	0.625463	0.835184	0.788366	0.769026
aac_pssm__DP_PSSM__pse_pssm__pssm400	4	0.790004	0.694183	0.646504	0.867702	0.834726	0.766624
aac_pssm__DFMCA_PSSM__DP_PSSM__pssm400	4	0.790364	0.723212	0.724771	0.83408	0.719575	0.7584
DFMCA_PSSM__pse_pssm__pssm400__SVD_PSSM	4	0.772042	0.718248	0.765651	0.692822	0.81556	0.752865
DFMCA_PSSM__DP_PSSM__pssm400__SVD_PSSM	4	0.790004	0.744861	0.765651	0.749723	0.692052	0.748458
DFMCA_PSSM__dpc_pssm__DP_PSSM__single_Average__SVD_PSSM	5	0.906925	0.953967	0.976539	0.882614	0.92361	0.928731
aac_pssm__DP_PSSM__pse_pssm__single_Average__SVD_PSSM	5	1	0.905869	0.882614	0.909137	0.905369	0.920598
aac_pssm__DFMCA_PSSM__DP_PSSM__pse_pssm__single_Average	5	0.953867	0.867702	0.905765	0.905556	0.954017	0.917381
aac_pssm__dpc_pssm__pse_pssm__single_Average__SVD_PSSM	5	0.858274	0.92964	0.976103	0.906925	0.906618	0.915512
aac_pssm__DFMCA_PSSM__dpc_pssm__DP_PSSM__SVD_PSSM	5	1	0.903102	0.862783	0.862931	0.929328	0.911629
DFMCA_PSSM__dpc_pssm__pse_pssm__single_Average__SVD_PSSM	5	0.882353	0.953258	0.905765	0.888655	0.927105	0.911427
aac_pssm__DP_PSSM__pse_pssm__pssm_ac__SVD_PSSM	5	0.906925	0.855377	0.952579	0.952882	0.888362	0.911225
aac_pssm__DFMCA_PSSM__DP_PSSM__pse_pssm__pssm_ac	5	0.929523	0.929679	0.832208	0.862783	1	0.910839
aac_pssm__DFMCA_PSSM__dpc_pssm__single_Average__SVD_PSSM	5	0.85937	0.880231	0.929328	0.905369	0.976693	0.910198
aac_pssm__dpc_pssm__DP_PSSM__pse_pssm__single_Average	5	0.837494	0.9101	0.953716	0.953967	0.884638	0.907983
aac_pssm__DFMCA_PSSM__dpc_pssm__DP_PSSM__pssm_ac	5	0.95214	0.931672	0.903978	0.858804	0.888831	0.907085
aac_pssm__DFMCA_PSSM__dpc_pssm__pse_pssm__single_Average	5	0.931782	0.882353	0.880231	0.9759	0.862038	0.906461
dpc_pssm__DP_PSSM__pse_pssm__single_Average__SVD_PSSM	5	0.909525	0.880969	0.95262	0.882353	0.905894	0.906272
DFMCA_PSSM__dpc_pssm__DP_PSSM__pse_pssm__pssm_ac	5	0.90524	0.95262	0.906823	0.882549	0.883112	0.906069
dpc_pssm__DP_PSSM__pssm_ac__single_Average__SVD_PSSM	5	0.927961	0.859834	0.882614	0.952778	0.906925	0.906022
DFMCA_PSSM__pse_pssm__pssm400__pssm_ac__SVD_PSSM	5	0.929679	0.975665	0.858804	0.882549	0.882027	0.905745
aac_pssm__dpc_pssm__DP_PSSM__pse_pssm__pssm400	5	0.931818	0.929523	0.925573	0.927105	0.812743	0.905352
aac_pssm__dpc_pssm__DP_PSSM__pse_pssm__SVD_PSSM	5	0.851399	0.882353	0.929399	0.976539	0.885028	0.904944
aac_pssm__dpc_pssm__pssm400__pssm_ac__single_Average	5	0.829515	0.880231	1	0.905556	0.905894	0.904239
aac_pssm__DFMCA_PSSM__dpc_pssm__DP_PSSM__single_Average	5	0.976693	0.90524	0.859834	0.888889	0.884701	0.903071
aac_pssm__dpc_pssm__DP_PSSM__pssm_ac__SVD_PSSM	5	0.904279	0.888655	0.85968	0.930893	0.92964	0.902629
aac_pssm__dpc_pssm__pse_pssm__pssm_ac__single_Average	5	0.884638	0.952935	0.953967	0.904279	0.81556	0.902276
aac_pssm__DFMCA_PSSM__dpc_pssm__pssm_ac__single_Average	5	0.858333	0.931672	0.929981	0.929523	0.85786	0.901474
DP_PSSM__pse_pssm__pssm400__pssm_ac__SVD_PSSM	5	0.833243	0.930478	0.906823	0.951429	0.882027	0.9008
aac_pssm__dpc_pssm__pssm_ac__single_Average__SVD_PSSM	5	0.929679	0.857223	0.905765	0.884638	0.910005	0.897462
aac_pssm__DFMCA_PSSM__pssm400__pssm_ac__single_Average	5	0.976277	0.840299	0.83533	0.92964	0.905556	0.89742
aac_pssm__DP_PSSM__pssm400__pssm_ac__SVD_PSSM	5	0.908648	0.929053	0.906618	0.908054	0.83408	0.897291
aac_pssm__dpc_pssm__pse_pssm__pssm400__SVD_PSSM	5	0.952935	0.953514	0.858902	0.85786	0.862486	0.897139
DFMCA_PSSM__dpc_pssm__DP_PSSM__pse_pssm__SVD_PSSM	5	0.837494	0.931229	0.882549	0.976277	0.856419	0.896794
aac_pssm__DFMCA_PSSM__dpc_pssm__pse_pssm__SVD_PSSM	5	0.884701	0.906823	0.929523	0.833243	0.92964	0.896786
DFMCA_PSSM__dpc_pssm__pssm_ac__single_Average__SVD_PSSM	5	0.87807	0.95262	0.882549	0.858647	0.908054	0.895988
aac_pssm__DFMCA_PSSM__pse_pssm__pssm_ac__single_Average	5	0.952935	0.884449	0.837227	0.847117	0.952935	0.894933
DFMCA_PSSM__dpc_pssm__DP_PSSM__pssm_ac__single_Average	5	0.882027	0.953867	0.827759	0.880969	0.929679	0.89486
aac_pssm__dpc_pssm__DP_PSSM__pssm400__single_Average	5	0.931782	0.931672	0.859834	0.815761	0.929053	0.89362
aac_pssm__DFMCA_PSSM__dpc_pssm__pssm400__pssm_ac	5	0.9101	0.882027	0.862486	0.884134	0.929328	0.893615
DFMCA_PSSM__dpc_pssm__DP_PSSM__pssm_ac__SVD_PSSM	5	1	0.904732	0.882549	0.837227	0.841582	0.893218
DFMCA_PSSM__dpc_pssm__pssm400__pssm_ac__single_Average	5	0.904279	0.884701	0.882549	0.929523	0.861436	0.892498
aac_pssm__dpc_pssm__DP_PSSM__single_Average__SVD_PSSM	5	0.885957	0.877113	0.931672	0.931782	0.835184	0.892342
aac_pssm__DP_PSSM__pse_pssm__pssm400__pssm_ac	5	0.81153	0.882549	0.882399	0.906618	0.976693	0.891958
aac_pssm__dpc_pssm__DP_PSSM__pssm_ac__single_Average	5	0.858902	0.929053	0.808559	0.931782	0.929328	0.891525
DFMCA_PSSM__dpc_pssm__pse_pssm__pssm_ac__single_Average	5	0.862931	0.954017	0.867702	0.909137	0.858333	0.890424
aac_pssm__DFMCA_PSSM__dpc_pssm__pse_pssm__pssm400	5	0.884449	0.904732	0.840299	0.906618	0.910005	0.889221
DFMCA_PSSM__DP_PSSM__pse_pssm__pssm_ac__single_Average	5	0.841327	0.881545	0.905369	0.884449	0.92964	0.888466
aac_pssm__DFMCA_PSSM__dpc_pssm__pssm_ac__SVD_PSSM	5	0.905369	0.812743	0.9101	0.857223	0.953967	0.88788
dpc_pssm__pse_pssm__pssm400__pssm_ac__single_Average	5	0.858804	0.931782	0.906925	0.929523	0.796587	0.884724
aac_pssm__dpc_pssm__DP_PSSM__pse_pssm__pssm_ac	5	0.888831	0.906533	0.908054	0.884638	0.835457	0.884703
aac_pssm__DFMCA_PSSM__dpc_pssm__pse_pssm__pssm_ac	5	0.952408	0.85937	0.811495	0.887412	0.906309	0.883399
DFMCA_PSSM__dpc_pssm__DP_PSSM__pssm400__pssm_ac	5	0.862486	0.953716	0.834726	0.906823	0.858274	0.883205
DFMCA_PSSM__DP_PSSM__pssm400__pssm_ac__single_Average	5	0.931818	0.931229	0.905369	0.78624	0.858274	0.882586
dpc_pssm__DP_PSSM__pse_pssm__pssm_ac__SVD_PSSM	5	0.83408	0.929523	0.85937	0.858333	0.929053	0.882072
aac_pssm__DFMCA_PSSM__dpc_pssm__DP_PSSM__pssm400	5	0.909525	0.835184	0.80403	0.951429	0.905894	0.881212
aac_pssm__DP_PSSM__pse_pssm__pssm_ac__single_Average	5	0.975398	0.929328	0.855377	0.862931	0.780219	0.880651
aac_pssm__dpc_pssm__pse_pssm__pssm400__single_Average	5	0.882027	0.905369	0.866729	0.904732	0.841667	0.880105
aac_pssm__DFMCA_PSSM__DP_PSSM__single_Average__SVD_PSSM	5	0.868115	0.884449	0.862038	0.902096	0.882614	0.879862
aac_pssm__DFMCA_PSSM__dpc_pssm__pssm400__single_Average	5	0.927725	0.884449	0.888655	0.882549	0.815761	0.879828
dpc_pssm__DP_PSSM__pse_pssm__pssm_ac__single_Average	5	0.882549	0.81889	0.929053	0.905369	0.862038	0.87958
dpc_pssm__pse_pssm__pssm400__pssm_ac__SVD_PSSM	5	0.884134	0.879388	0.906823	0.835457	0.884638	0.878088
aac_pssm__DFMCA_PSSM__dpc_pssm__DP_PSSM__pse_pssm	5	0.858647	0.78817	0.858804	0.954017	0.929679	0.877863
aac_pssm__DFMCA_PSSM__pse_pssm__pssm_ac__SVD_PSSM	5	0.976629	0.811495	0.812743	0.904279	0.884134	0.877856
aac_pssm__DFMCA_PSSM__dpc_pssm__pssm400__SVD_PSSM	5	0.858902	0.929328	0.880969	0.859834	0.859834	0.877773
aac_pssm__DFMCA_PSSM__pse_pssm__single_Average__SVD_PSSM	5	0.877113	0.884638	0.928254	0.83533	0.856419	0.876351
aac_pssm__DFMCA_PSSM__DP_PSSM__pssm_ac__single_Average	5	0.752537	0.811452	0.976629	0.92964	0.906618	0.875375
DFMCA_PSSM__dpc_pssm__pssm400__pssm_ac__SVD_PSSM	5	0.904279	0.906309	0.747085	0.862783	0.953716	0.874834
aac_pssm__DFMCA_PSSM__pssm400__pssm_ac__SVD_PSSM	5	0.882549	0.884449	0.862931	0.905765	0.837583	0.874655
aac_pssm__DFMCA_PSSM__DP_PSSM__pssm_ac__SVD_PSSM	5	0.909137	0.883112	0.81153	0.884449	0.884134	0.874472
DFMCA_PSSM__pse_pssm__pssm400__pssm_ac__single_Average	5	0.858274	0.929679	0.836779	0.862783	0.884701	0.874443
aac_pssm__DP_PSSM__pssm_ac__single_Average__SVD_PSSM	5	0.830968	0.867287	0.952935	0.812536	0.906309	0.874007
aac_pssm__dpc_pssm__DP_PSSM__pssm400__SVD_PSSM	5	0.905765	0.883689	0.95214	0.837227	0.790004	0.873765
dpc_pssm__DP_PSSM__pse_pssm__pssm400__single_Average	5	0.788483	0.92964	0.884638	0.858902	0.906309	0.873594
dpc_pssm__DP_PSSM__pssm400__pssm_ac__SVD_PSSM	5	0.862931	0.758914	0.931818	0.929328	0.882549	0.873108
aac_pssm__DFMCA_PSSM__pssm_ac__single_Average__SVD_PSSM	5	0.835184	0.905765	0.829515	0.884638	0.906925	0.872405
DFMCA_PSSM__DP_PSSM__pse_pssm__single_Average__SVD_PSSM	5	0.888831	0.906823	0.858902	0.800341	0.906823	0.872344
aac_pssm__DFMCA_PSSM__DP_PSSM__pssm400__pssm_ac	5	0.857481	0.882027	0.833243	0.882549	0.905556	0.872171
DP_PSSM__pse_pssm__pssm_ac__single_Average__SVD_PSSM	5	0.976629	0.882353	0.847748	0.812536	0.841582	0.87217
DFMCA_PSSM__dpc_pssm__pse_pssm__pssm400__pssm_ac	5	0.883689	0.884638	0.882027	0.837494	0.860676	0.869705
pse_pssm__pssm400__pssm_ac__single_Average__SVD_PSSM	5	0.835184	0.881566	0.815761	0.903978	0.905869	0.868472
aac_pssm__pse_pssm__pssm400__pssm_ac__SVD_PSSM	5	0.832208	0.83952	0.953258	0.880969	0.833243	0.86784
dpc_pssm__pssm400__pssm_ac__single_Average__SVD_PSSM	5	0.882353	0.856518	0.905869	0.788608	0.905765	0.867823
aac_pssm__DP_PSSM__pssm400__pssm_ac__single_Average	5	0.858333	0.880231	0.840901	0.883112	0.862783	0.865072
dpc_pssm__DP_PSSM__pse_pssm__pssm400__SVD_PSSM	5	0.85968	0.905369	0.862931	0.790351	0.905765	0.864819
dpc_pssm__DP_PSSM__pssm400__pssm_ac__single_Average	5	0.883956	0.906823	0.884638	0.788366	0.85937	0.864631
DFMCA_PSSM__dpc_pssm__DP_PSSM__pse_pssm__single_Average	5	0.841327	0.905869	0.856518	0.833243	0.884638	0.864319
DP_PSSM__pssm400__pssm_ac__single_Average__SVD_PSSM	5	0.837227	0.83533	0.884638	0.903628	0.85937	0.864039
DFMCA_PSSM__dpc_pssm__pse_pssm__pssm400__SVD_PSSM	5	0.887948	0.909137	0.867702	0.880231	0.767829	0.862569
DFMCA_PSSM__dpc_pssm__DP_PSSM__pse_pssm__pssm400	5	0.931782	0.859834	0.827406	0.788014	0.90524	0.862455
DFMCA_PSSM__dpc_pssm__pse_pssm__pssm_ac__SVD_PSSM	5	0.90524	0.862486	0.92964	0.905765	0.704524	0.861531
DFMCA_PSSM__pse_pssm__pssm_ac__single_Average__SVD_PSSM	5	0.909814	0.740844	0.887412	0.92964	0.837583	0.861059
aac_pssm__dpc_pssm__DP_PSSM__pssm400__pssm_ac	5	0.81153	0.931782	0.836779	0.858274	0.858902	0.859453
aac_pssm__pssm400__pssm_ac__single_Average__SVD_PSSM	5	0.837227	0.858647	0.837227	0.929328	0.834319	0.85935
aac_pssm__dpc_pssm__pssm400__single_Average__SVD_PSSM	5	0.884638	0.905869	0.811111	0.817913	0.859834	0.855873
aac_pssm__DP_PSSM__pse_pssm__pssm400__single_Average	5	0.880969	0.857481	0.817913	0.837227	0.883689	0.855456
dpc_pssm__DP_PSSM__pssm400__single_Average__SVD_PSSM	5	0.840299	0.953514	0.905894	0.790351	0.785517	0.855115
dpc_pssm__pse_pssm__pssm_ac__single_Average__SVD_PSSM	5	0.722973	0.812536	0.858804	0.929053	0.950466	0.854766
aac_pssm__dpc_pssm__pse_pssm__pssm400__pssm_ac	5	0.834726	0.764872	0.906823	0.952882	0.813734	0.854607
aac_pssm__dpc_pssm__pse_pssm__pssm_ac__SVD_PSSM	5	0.884638	0.859834	0.858902	0.859834	0.808303	0.854302
aac_pssm__DFMCA_PSSM__pse_pssm__pssm400__pssm_ac	5	0.80963	0.795119	0.953514	0.905556	0.805714	0.853907
aac_pssm__pse_pssm__pssm_ac__single_Average__SVD_PSSM	5	0.820814	0.882549	0.859753	0.81455	0.888655	0.853264
dpc_pssm__pse_pssm__pssm400__single_Average__SVD_PSSM	5	0.835457	0.859834	0.800341	0.952947	0.799495	0.849615
DFMCA_PSSM__dpc_pssm__pse_pssm__pssm400__single_Average	5	0.884638	0.760918	0.884638	0.883689	0.833243	0.849425
DFMCA_PSSM__dpc_pssm__pssm400__single_Average__SVD_PSSM	5	0.788811	0.811452	0.929328	0.906925	0.809593	0.849222
DFMCA_PSSM__DP_PSSM__pssm_ac__single_Average__SVD_PSSM	5	0.905894	0.908648	0.812743	0.837227	0.77278	0.847458
aac_pssm__dpc_pssm__pssm400__pssm_ac__SVD_PSSM	5	0.952947	0.80963	0.812536	0.819978	0.834726	0.845963
DFMCA_PSSM__DP_PSSM__pssm400__pssm_ac__SVD_PSSM	5	0.85786	0.742171	0.858804	0.930478	0.836149	0.845092
DFMCA_PSSM__dpc_pssm__DP_PSSM__pssm400__SVD_PSSM	5	0.882027	0.929053	0.837227	0.887412	0.676798	0.842503
DFMCA_PSSM__DP_PSSM__pse_pssm__pssm_ac__SVD_PSSM	5	0.880969	0.820814	0.85968	0.767063	0.883689	0.842443
aac_pssm__DFMCA_PSSM__pssm400__single_Average__SVD_PSSM	5	0.837494	0.813734	0.840901	0.862986	0.856518	0.842327
aac_pssm__pse_pssm__pssm400__pssm_ac__single_Average	5	0.788014	0.835548	0.808303	0.952882	0.811495	0.839248
DFMCA_PSSM__DP_PSSM__pse_pssm__pssm400__pssm_ac	5	0.905894	0.832208	0.858804	0.760918	0.837403	0.839045
aac_pssm__DP_PSSM__pssm400__single_Average__SVD_PSSM	5	0.778127	0.862486	0.888655	0.83408	0.826874	0.838044
DP_PSSM__pse_pssm__pssm400__pssm_ac__single_Average	5	0.858804	0.881566	0.673893	0.882027	0.884134	0.836085
DFMCA_PSSM__pssm400__pssm_ac__single_Average__SVD_PSSM	5	0.880969	0.80963	0.881566	0.833243	0.7698	0.835042
aac_pssm__DFMCA_PSSM__DP_PSSM__pssm400__SVD_PSSM	5	0.737791	0.855442	0.835457	0.85937	0.882614	0.834135
aac_pssm__DFMCA_PSSM__pse_pssm__pssm400__single_Average	5	0.905765	0.816726	0.883689	0.743736	0.793439	0.828671
DFMCA_PSSM__dpc_pssm__DP_PSSM__pssm400__single_Average	5	0.85968	0.857223	0.790351	0.931782	0.693995	0.826606
DP_PSSM__pse_pssm__pssm400__single_Average__SVD_PSSM	5	0.747085	0.812743	0.841327	0.812536	0.884134	0.819565
aac_pssm__DFMCA_PSSM__DP_PSSM__pse_pssm__SVD_PSSM	5	0.791628	0.70425	0.976422	0.740844	0.881545	0.818938
DFMCA_PSSM__DP_PSSM__pse_pssm__pssm400__SVD_PSSM	5	0.856419	0.954017	0.7698	0.764732	0.718248	0.812643
aac_pssm__DFMCA_PSSM__DP_PSSM__pssm400__single_Average	5	0.811111	0.931488	0.773512	0.812743	0.685138	0.802798
DFMCA_PSSM__DP_PSSM__pse_pssm__pssm400__single_Average	5	0.858804	0.732109	0.83408	0.910005	0.664117	0.799823
dpc_pssm__DP_PSSM__pse_pssm__pssm400__pssm_ac	5	0.83408	0.835548	0.780711	0.714851	0.833243	0.799687
aac_pssm__DFMCA_PSSM__pse_pssm__pssm400__SVD_PSSM	5	0.837494	0.740844	0.633565	0.862486	0.856419	0.786162
aac_pssm__DP_PSSM__pse_pssm__pssm400__SVD_PSSM	5	0.812743	0.81455	0.793999	0.699836	0.764392	0.777104
DFMCA_PSSM__pse_pssm__pssm400__single_Average__SVD_PSSM	5	0.793439	0.887948	0.856419	0.657562	0.668787	0.772831
aac_pssm__pse_pssm__pssm400__single_Average__SVD_PSSM	5	0.640522	0.832713	0.815761	0.81556	0.677857	0.756483
DFMCA_PSSM__DP_PSSM__pssm400__single_Average__SVD_PSSM	5	0.764088	0.731249	0.787549	0.652951	0.786594	0.744486
aac_pssm__DFMCA_PSSM__DP_PSSM__pse_pssm__pssm400	5	0.640522	0.60077	0.831688	0.768281	0.810655	0.730383
aac_pssm__dpc_pssm__DP_PSSM__pse_pssm__pssm_ac__SVD_PSSM	6	0.887412	0.952882	0.928254	0.95262	0.90524	0.925282
aac_pssm__DFMCA_PSSM__DP_PSSM__pssm_ac__single_Average__SVD_PSSM	6	0.953514	0.882027	0.906309	0.952778	0.906618	0.920249
aac_pssm__DFMCA_PSSM__dpc_pssm__pse_pssm__pssm_ac__SVD_PSSM	6	0.929328	0.881566	0.92964	0.954017	0.906309	0.920172
DFMCA_PSSM__dpc_pssm__DP_PSSM__pse_pssm__pssm_ac__SVD_PSSM	6	0.906925	0.931672	0.906618	0.92964	0.904732	0.915917
aac_pssm__DFMCA_PSSM__pse_pssm__pssm_ac__single_Average__SVD_PSSM	6	0.904279	0.931672	0.976629	0.881566	0.874203	0.91367
DFMCA_PSSM__dpc_pssm__pse_pssm__pssm400__single_Average__SVD_PSSM	6	0.952778	0.976539	0.85968	0.83408	0.905894	0.905794
dpc_pssm__DP_PSSM__pse_pssm__pssm_ac__single_Average__SVD_PSSM	6	0.906618	0.882549	0.976744	0.905556	0.852941	0.904882
aac_pssm__DP_PSSM__pse_pssm__pssm_ac__single_Average__SVD_PSSM	6	0.867702	0.841582	0.954017	0.952882	0.905556	0.904348
aac_pssm__DFMCA_PSSM__dpc_pssm__DP_PSSM__pssm400__SVD_PSSM	6	0.909137	0.906309	0.855377	0.884449	0.953867	0.901828
dpc_pssm__DP_PSSM__pse_pssm__pssm400__pssm_ac__single_Average	6	0.930893	0.906823	0.835548	0.952152	0.883112	0.901706
aac_pssm__DFMCA_PSSM__DP_PSSM__pse_pssm__pssm_ac__SVD_PSSM	6	0.931229	0.883689	0.905556	0.928254	0.835457	0.896837
DFMCA_PSSM__dpc_pssm__pse_pssm__pssm_ac__single_Average__SVD_PSSM	6	0.906309	0.859834	0.929328	0.882549	0.902857	0.896175
aac_pssm__DFMCA_PSSM__dpc_pssm__DP_PSSM__pse_pssm__single_Average	6	0.884449	0.92964	0.929981	0.790364	0.929328	0.892752
dpc_pssm__DP_PSSM__pse_pssm__pssm400__pssm_ac__SVD_PSSM	6	0.929523	0.929523	0.858647	0.929328	0.81455	0.892314
aac_pssm__dpc_pssm__pse_pssm__pssm400__pssm_ac__SVD_PSSM	6	0.882614	0.905369	0.954017	0.812743	0.906618	0.892272
DFMCA_PSSM__dpc_pssm__DP_PSSM__pssm_ac__single_Average__SVD_PSSM	6	0.880231	0.837583	1	0.80963	0.929523	0.891393
aac_pssm__DFMCA_PSSM__dpc_pssm__DP_PSSM__single_Average__SVD_PSSM	6	0.909525	0.952408	0.862038	0.840901	0.888889	0.890752
aac_pssm__DFMCA_PSSM__dpc_pssm__DP_PSSM__pssm400__pssm_ac	6	0.953867	0.881566	0.888831	0.883112	0.840901	0.889655
DFMCA_PSSM__dpc_pssm__DP_PSSM__pse_pssm__single_Average__SVD_PSSM	6	0.862931	0.929679	0.952935	0.771051	0.929328	0.889185
aac_pssm__DFMCA_PSSM__dpc_pssm__DP_PSSM__pse_pssm__SVD_PSSM	6	0.862783	0.953258	0.858902	0.9101	0.85968	0.888945
DFMCA_PSSM__dpc_pssm__DP_PSSM__pse_pssm__pssm400__pssm_ac	6	0.882549	0.880231	0.953967	0.837227	0.888362	0.888467
DFMCA_PSSM__dpc_pssm__DP_PSSM__pse_pssm__pssm_ac__single_Average	6	0.785517	0.880969	1	0.85968	0.906618	0.886557
aac_pssm__DFMCA_PSSM__dpc_pssm__pse_pssm__single_Average__SVD_PSSM	6	0.954017	0.926389	0.880969	0.812536	0.858274	0.886437
aac_pssm__DFMCA_PSSM__dpc_pssm__pssm_ac__single_Average__SVD_PSSM	6	0.880969	0.81153	0.90524	0.854051	0.976629	0.885684
aac_pssm__dpc_pssm__DP_PSSM__pse_pssm__pssm400__pssm_ac	6	0.833108	0.928254	0.867287	0.928727	0.866729	0.884821
aac_pssm__DFMCA_PSSM__dpc_pssm__pssm400__pssm_ac__single_Average	6	0.841327	0.861436	0.900954	0.887948	0.929523	0.884238
aac_pssm__DFMCA_PSSM__dpc_pssm__pse_pssm__pssm400__single_Average	6	0.888362	0.87831	0.905869	0.837494	0.903978	0.882803
DFMCA_PSSM__dpc_pssm__pssm400__pssm_ac__single_Average__SVD_PSSM	6	0.855377	0.906618	0.834319	0.882027	0.928695	0.881407
aac_pssm__DFMCA_PSSM__dpc_pssm__DP_PSSM__pse_pssm__pssm400	6	0.782833	0.834726	0.954017	0.879347	0.953867	0.880958
aac_pssm__DFMCA_PSSM__dpc_pssm__pse_pssm__pssm400__pssm_ac	6	0.857223	0.77382	0.927725	0.906823	0.931672	0.879453
aac_pssm__dpc_pssm__DP_PSSM__pse_pssm__pssm400__SVD_PSSM	6	0.85968	0.905369	0.884638	0.858804	0.882353	0.878169
aac_pssm__DFMCA_PSSM__pssm400__pssm_ac__single_Average__SVD_PSSM	6	0.858902	0.884134	0.85968	0.880969	0.906823	0.878102
aac_pssm__dpc_pssm__DP_PSSM__pse_pssm__single_Average__SVD_PSSM	6	0.834726	0.882549	0.929523	0.837227	0.906309	0.878067
aac_pssm__pse_pssm__pssm400__pssm_ac__single_Average__SVD_PSSM	6	0.976277	0.83408	0.83952	0.90524	0.834726	0.877969
aac_pssm__DFMCA_PSSM__dpc_pssm__DP_PSSM__pssm_ac__SVD_PSSM	6	0.858647	0.859834	0.929679	0.87831	0.859834	0.877261
aac_pssm__DFMCA_PSSM__dpc_pssm__pssm400__single_Average__SVD_PSSM	6	0.903628	0.827759	0.835457	0.888831	0.930478	0.877231
aac_pssm__DFMCA_PSSM__pse_pssm__pssm400__pssm_ac__single_Average	6	0.862931	0.909137	0.746671	0.976731	0.887412	0.876576
DFMCA_PSSM__DP_PSSM__pse_pssm__pssm400__pssm_ac__SVD_PSSM	6	0.906823	0.906823	0.794333	0.86416	0.906925	0.875813
aac_pssm__dpc_pssm__DP_PSSM__pssm400__pssm_ac__SVD_PSSM	6	0.840901	0.906309	0.905894	0.815761	0.906823	0.875138
DFMCA_PSSM__DP_PSSM__pse_pssm__pssm_ac__single_Average__SVD_PSSM	6	0.880969	0.862486	0.862486	0.931782	0.835184	0.874581
aac_pssm__DFMCA_PSSM__DP_PSSM__pse_pssm__pssm_ac__single_Average	6	0.906925	0.929523	0.792651	0.880969	0.862486	0.874511
aac_pssm__DP_PSSM__pssm400__pssm_ac__single_Average__SVD_PSSM	6	0.812536	0.904732	0.862931	0.931488	0.858804	0.874098
DFMCA_PSSM__DP_PSSM__pssm400__pssm_ac__single_Average__SVD_PSSM	6	0.858661	0.859834	0.862931	0.835457	0.95214	0.873805
aac_pssm__DFMCA_PSSM__dpc_pssm__DP_PSSM__pssm400__single_Average	6	0.882353	0.881566	0.882614	0.883112	0.836149	0.873159
aac_pssm__dpc_pssm__pse_pssm__pssm_ac__single_Average__SVD_PSSM	6	0.953514	0.83408	0.882549	0.858804	0.823688	0.870527
aac_pssm__dpc_pssm__pssm400__pssm_ac__single_Average__SVD_PSSM	6	0.953867	0.867702	0.808414	0.900932	0.812121	0.868607
aac_pssm__DFMCA_PSSM__dpc_pssm__DP_PSSM__pse_pssm__pssm_ac	6	0.882353	0.882614	0.883956	0.811495	0.85937	0.863958
DFMCA_PSSM__dpc_pssm__pse_pssm__pssm400__pssm_ac__single_Average	6	0.835184	0.85937	0.880231	0.884449	0.857481	0.863343
aac_pssm__DFMCA_PSSM__dpc_pssm__DP_PSSM__pssm_ac__single_Average	6	0.810655	0.929523	0.905556	0.811739	0.858902	0.863275
aac_pssm__DFMCA_PSSM__dpc_pssm__pssm400__pssm_ac__SVD_PSSM	6	0.908054	0.808559	0.906309	0.858902	0.834319	0.863229
aac_pssm__dpc_pssm__DP_PSSM__pse_pssm__pssm400__single_Average	6	0.954017	0.929679	0.837227	0.787425	0.791628	0.859995
aac_pssm__DFMCA_PSSM__DP_PSSM__pse_pssm__single_Average__SVD_PSSM	6	0.868115	0.806055	0.930893	0.809593	0.883112	0.859554
DFMCA_PSSM__dpc_pssm__DP_PSSM__pssm400__pssm_ac__single_Average	6	0.812536	0.836779	0.952579	0.857223	0.836779	0.859179
aac_pssm__DFMCA_PSSM__dpc_pssm__pse_pssm__pssm_ac__single_Average	6	0.85937	0.880544	0.904815	0.790351	0.856419	0.8583
DFMCA_PSSM__dpc_pssm__DP_PSSM__pssm400__pssm_ac__SVD_PSSM	6	0.858274	0.762038	0.858902	0.882353	0.929523	0.858218
aac_pssm__dpc_pssm__pse_pssm__pssm400__pssm_ac__single_Average	6	0.793999	0.767829	0.906309	0.909137	0.906823	0.856819
DFMCA_PSSM__dpc_pssm__DP_PSSM__pssm400__single_Average__SVD_PSSM	6	0.92964	0.797782	0.92964	0.858274	0.768591	0.856785
aac_pssm__DFMCA_PSSM__dpc_pssm__pse_pssm__pssm400__SVD_PSSM	6	0.867287	0.858804	0.862783	0.857481	0.837227	0.856716
aac_pssm__dpc_pssm__DP_PSSM__pssm400__pssm_ac__single_Average	6	0.836149	0.910005	0.793999	0.836779	0.904732	0.856333
dpc_pssm__DP_PSSM__pssm400__pssm_ac__single_Average__SVD_PSSM	6	0.85786	0.800341	0.835184	0.904279	0.877113	0.854955
aac_pssm__dpc_pssm__DP_PSSM__pse_pssm__pssm_ac__single_Average	6	0.884134	0.833243	0.83533	0.905556	0.788483	0.849349
aac_pssm__DFMCA_PSSM__DP_PSSM__pse_pssm__pssm400__pssm_ac	6	0.810479	0.837227	0.785517	0.884449	0.929053	0.849345
aac_pssm__dpc_pssm__pse_pssm__pssm400__single_Average__SVD_PSSM	6	0.888831	0.77278	0.837227	0.882353	0.858661	0.84797
DFMCA_PSSM__dpc_pssm__pse_pssm__pssm400__pssm_ac__SVD_PSSM	6	0.764412	0.928695	0.820814	0.832208	0.887948	0.846815
dpc_pssm__DP_PSSM__pse_pssm__pssm400__single_Average__SVD_PSSM	6	0.903102	0.882353	0.856518	0.773512	0.815761	0.846249
aac_pssm__DFMCA_PSSM__DP_PSSM__pssm400__single_Average__SVD_PSSM	6	0.77555	0.882614	0.837494	0.815157	0.910005	0.844164
DFMCA_PSSM__pse_pssm__pssm400__pssm_ac__single_Average__SVD_PSSM	6	0.789425	0.906925	0.823756	0.835548	0.85786	0.842703
aac_pssm__dpc_pssm__DP_PSSM__pssm_ac__single_Average__SVD_PSSM	6	0.882549	0.773512	0.857223	0.882027	0.812121	0.841486
DP_PSSM__pse_pssm__pssm400__pssm_ac__single_Average__SVD_PSSM	6	0.788014	0.788014	0.929679	0.858804	0.83533	0.839968
DFMCA_PSSM__DP_PSSM__pse_pssm__pssm400__single_Average__SVD_PSSM	6	0.820623	0.906309	0.772042	0.83408	0.858274	0.838266
aac_pssm__DP_PSSM__pse_pssm__pssm400__pssm_ac__SVD_PSSM	6	0.835184	0.833243	0.719836	0.862783	0.92964	0.836137
aac_pssm__DP_PSSM__pse_pssm__pssm400__pssm_ac__single_Average	6	0.884638	0.735563	0.81455	0.862783	0.879347	0.835376
aac_pssm__DFMCA_PSSM__pse_pssm__pssm400__pssm_ac__SVD_PSSM	6	0.81889	0.87807	0.790351	0.811495	0.85786	0.831333
aac_pssm__DP_PSSM__pse_pssm__pssm400__single_Average__SVD_PSSM	6	0.800024	0.835457	0.794333	0.812536	0.906823	0.829835
DFMCA_PSSM__DP_PSSM__pse_pssm__pssm400__pssm_ac__single_Average	6	0.805001	0.811111	0.858661	0.811495	0.85786	0.828826
aac_pssm__dpc_pssm__DP_PSSM__pssm400__single_Average__SVD_PSSM	6	0.820814	0.833108	0.760794	0.905765	0.820814	0.828259
dpc_pssm__pse_pssm__pssm400__pssm_ac__single_Average__SVD_PSSM	6	0.85253	0.764673	0.812743	0.856518	0.840901	0.825473
aac_pssm__DFMCA_PSSM__DP_PSSM__pssm400__pssm_ac__SVD_PSSM	6	0.888889	0.773512	0.903102	0.742071	0.810655	0.823646
DFMCA_PSSM__dpc_pssm__DP_PSSM__pse_pssm__pssm400__single_Average	6	0.841667	0.81153	0.712172	0.859753	0.858333	0.816691
aac_pssm__DFMCA_PSSM__DP_PSSM__pssm400__pssm_ac__single_Average	6	0.786594	0.830968	0.765651	0.808414	0.861436	0.810613
aac_pssm__DFMCA_PSSM__DP_PSSM__pse_pssm__pssm400__single_Average	6	0.619199	0.761705	0.858902	0.81556	0.905894	0.792252
DFMCA_PSSM__dpc_pssm__DP_PSSM__pse_pssm__pssm400__SVD_PSSM	6	0.808414	0.72068	0.664083	0.745978	0.858274	0.759486
aac_pssm__DFMCA_PSSM__pse_pssm__pssm400__single_Average__SVD_PSSM	6	0.713817	0.720954	0.819665	0.683941	0.841327	0.755941
aac_pssm__DFMCA_PSSM__DP_PSSM__pse_pssm__pssm400__SVD_PSSM	6	0.764392	0.733978	0.833243	0.620381	0.820241	0.754447
aac_pssm__DFMCA_PSSM__dpc_pssm__DP_PSSM__pse_pssm__pssm_ac__SVD_PSSM	7	0.906823	0.858804	0.929523	0.882353	1	0.915501
DFMCA_PSSM__dpc_pssm__pse_pssm__pssm400__pssm_ac__single_Average__SVD_PSSM	7	0.929328	0.882549	0.976629	0.882027	0.906823	0.915471
aac_pssm__DFMCA_PSSM__dpc_pssm__DP_PSSM__pse_pssm__pssm400__SVD_PSSM	7	0.884701	0.976277	0.929679	0.84298	0.90524	0.907775
aac_pssm__dpc_pssm__DP_PSSM__pse_pssm__pssm400__pssm_ac__single_Average	7	0.836149	0.862783	0.952935	0.928695	0.952935	0.906699
aac_pssm__DFMCA_PSSM__dpc_pssm__DP_PSSM__pssm400__pssm_ac__single_Average	7	0.95262	0.882549	0.929523	0.867287	0.880231	0.902442
aac_pssm__DFMCA_PSSM__dpc_pssm__pse_pssm__pssm400__pssm_ac__SVD_PSSM	7	0.929523	0.85968	0.884449	0.90524	0.905894	0.896957
aac_pssm__DFMCA_PSSM__dpc_pssm__DP_PSSM__pssm_ac__single_Average__SVD_PSSM	7	0.929523	0.884449	0.85968	0.858902	0.905869	0.887685
DFMCA_PSSM__dpc_pssm__DP_PSSM__pssm400__pssm_ac__single_Average__SVD_PSSM	7	0.929053	0.858902	0.854051	0.953867	0.841582	0.887491
DFMCA_PSSM__dpc_pssm__DP_PSSM__pse_pssm__pssm400__pssm_ac__single_Average	7	0.929679	0.836051	0.858647	0.85968	0.95262	0.887335
aac_pssm__DFMCA_PSSM__dpc_pssm__DP_PSSM__pse_pssm__pssm_ac__single_Average	7	0.92964	0.880969	0.884449	0.905894	0.812743	0.882739
aac_pssm__DFMCA_PSSM__DP_PSSM__pse_pssm__pssm_ac__single_Average__SVD_PSSM	7	0.877113	0.929523	0.882353	0.858274	0.857481	0.880949
aac_pssm__DFMCA_PSSM__dpc_pssm__DP_PSSM__pssm400__single_Average__SVD_PSSM	7	0.817913	0.858274	0.954017	0.927725	0.835457	0.878677
aac_pssm__DFMCA_PSSM__dpc_pssm__DP_PSSM__pssm400__pssm_ac__SVD_PSSM	7	0.882614	0.954017	0.860676	0.906925	0.788014	0.878449
dpc_pssm__DP_PSSM__pse_pssm__pssm400__pssm_ac__single_Average__SVD_PSSM	7	0.905765	0.789425	0.837583	0.976629	0.882353	0.878351
aac_pssm__DFMCA_PSSM__dpc_pssm__DP_PSSM__pse_pssm__pssm400__pssm_ac	7	0.85968	0.906618	0.906618	0.92964	0.788014	0.878114
aac_pssm__DFMCA_PSSM__dpc_pssm__pse_pssm__pssm400__pssm_ac__single_Average	7	0.905369	0.882549	0.837583	0.809593	0.954017	0.877822
aac_pssm__DFMCA_PSSM__DP_PSSM__pse_pssm__pssm400__pssm_ac__SVD_PSSM	7	0.884449	0.858333	0.880969	0.856419	0.906823	0.877399
aac_pssm__dpc_pssm__DP_PSSM__pse_pssm__pssm400__pssm_ac__SVD_PSSM	7	0.820814	0.906309	0.906925	0.852941	0.880969	0.873592
aac_pssm__DFMCA_PSSM__dpc_pssm__pse_pssm__pssm_ac__single_Average__SVD_PSSM	7	0.882027	0.764392	0.906925	0.884449	0.92964	0.873487
aac_pssm__DFMCA_PSSM__DP_PSSM__pse_pssm__pssm400__pssm_ac__single_Average	7	0.857481	0.906925	0.858274	0.837227	0.906925	0.873366
aac_pssm__DFMCA_PSSM__dpc_pssm__pse_pssm__pssm400__single_Average__SVD_PSSM	7	0.812743	0.902857	0.790466	0.952935	0.879347	0.86767
DFMCA_PSSM__dpc_pssm__DP_PSSM__pse_pssm__pssm400__pssm_ac__SVD_PSSM	7	0.841667	0.884134	0.835184	0.882353	0.880231	0.864714
aac_pssm__dpc_pssm__pse_pssm__pssm400__pssm_ac__single_Average__SVD_PSSM	7	0.820623	0.837583	0.857481	0.812743	0.976731	0.861032
aac_pssm__dpc_pssm__DP_PSSM__pse_pssm__pssm_ac__single_Average__SVD_PSSM	7	0.857223	0.789425	0.888889	0.905869	0.862931	0.860867
aac_pssm__DFMCA_PSSM__dpc_pssm__DP_PSSM__pse_pssm__pssm400__single_Average	7	0.929523	0.85786	0.904815	0.790364	0.811452	0.858803
aac_pssm__DFMCA_PSSM__pse_pssm__pssm400__pssm_ac__single_Average__SVD_PSSM	7	0.859834	0.85937	0.906925	0.823756	0.834319	0.856841
aac_pssm__dpc_pssm__DP_PSSM__pse_pssm__pssm400__single_Average__SVD_PSSM	7	0.976731	0.910005	0.837583	0.832208	0.723212	0.855948
aac_pssm__DFMCA_PSSM__DP_PSSM__pssm400__pssm_ac__single_Average__SVD_PSSM	7	0.799495	0.837227	0.888831	0.80963	0.904732	0.847983
aac_pssm__dpc_pssm__DP_PSSM__pssm400__pssm_ac__single_Average__SVD_PSSM	7	0.815157	0.881566	0.905556	0.815157	0.816726	0.846832
aac_pssm__DP_PSSM__pse_pssm__pssm400__pssm_ac__single_Average__SVD_PSSM	7	0.73816	0.835548	0.837583	0.953514	0.858333	0.844628
aac_pssm__DFMCA_PSSM__dpc_pssm__pssm400__pssm_ac__single_Average__SVD_PSSM	7	0.837494	0.739108	0.882353	0.862783	0.884701	0.841288
DFMCA_PSSM__DP_PSSM__pse_pssm__pssm400__pssm_ac__single_Average__SVD_PSSM	7	0.840901	0.816726	0.929053	0.882027	0.731372	0.840016
DFMCA_PSSM__dpc_pssm__DP_PSSM__pse_pssm__pssm400__single_Average__SVD_PSSM	7	0.826874	0.841327	0.929523	0.85968	0.726066	0.836694
aac_pssm__DFMCA_PSSM__dpc_pssm__DP_PSSM__pse_pssm__single_Average__SVD_PSSM	7	0.835457	0.75636	0.858647	0.909137	0.804955	0.832911
DFMCA_PSSM__dpc_pssm__DP_PSSM__pse_pssm__pssm_ac__single_Average__SVD_PSSM	7	0.906618	0.85786	0.767829	0.85968	0.767063	0.83181
aac_pssm__DFMCA_PSSM__DP_PSSM__pse_pssm__pssm400__single_Average__SVD_PSSM	7	0.791628	0.764732	0.858274	0.811495	0.737791	0.792784
aac_pssm__DFMCA_PSSM__dpc_pssm__DP_PSSM__pse_pssm__pssm400__pssm_ac__SVD_PSSM	8	0.881566	0.883112	0.882027	0.953716	0.976539	0.915392
aac_pssm__DFMCA_PSSM__dpc_pssm__DP_PSSM__pse_pssm__pssm_ac__single_Average__SVD_PSSM	8	0.906925	0.929523	0.906533	0.858902	0.862783	0.892933
aac_pssm__DFMCA_PSSM__dpc_pssm__DP_PSSM__pssm400__pssm_ac__single_Average__SVD_PSSM	8	0.90735	0.882027	0.908648	0.881566	0.858647	0.887648
aac_pssm__DFMCA_PSSM__dpc_pssm__pse_pssm__pssm400__pssm_ac__single_Average__SVD_PSSM	8	0.906925	0.906925	0.837583	0.820814	0.952882	0.885026
DFMCA_PSSM__dpc_pssm__DP_PSSM__pse_pssm__pssm400__pssm_ac__single_Average__SVD_PSSM	8	0.92964	0.811495	0.840299	0.904732	0.929328	0.883099
aac_pssm__DFMCA_PSSM__dpc_pssm__DP_PSSM__pse_pssm__pssm400__single_Average__SVD_PSSM	8	0.788608	0.715825	0.888655	0.931229	0.953867	0.855637
aac_pssm__DFMCA_PSSM__DP_PSSM__pse_pssm__pssm400__pssm_ac__single_Average__SVD_PSSM	8	0.884449	0.884134	0.81889	0.837494	0.837583	0.85251
aac_pssm__dpc_pssm__DP_PSSM__pse_pssm__pssm400__pssm_ac__single_Average__SVD_PSSM	8	0.858333	0.815761	0.859834	0.835184	0.859834	0.845789
aac_pssm__DFMCA_PSSM__dpc_pssm__DP_PSSM__pse_pssm__pssm400__pssm_ac__single_Average	8	0.765392	0.90524	0.858902	0.841582	0.803922	0.835008
aac_pssm__DFMCA_PSSM__dpc_pssm__DP_PSSM__pse_pssm__pssm400__pssm_ac__single_Average__SVD_PSSM	9	0.788366	0.7698	0.92964	0.931672	0.85937	0.85577
